# Supplementary material for: Nanoscale Indentation-Induced Crystal Plasticity in CrCoNi Medium-Entropy Alloys Containing Short-Range Order
Source: Materials (Basel). 2024 Dec 4;17(23):5932. doi: 10.3390/ma17235932 (PMC11642976; doi:10.3390/ma17235932)
Supplement: Supplementary file 1 [file materials-17-05932-s001.zip]

Archive with 1 entries (1 files):
- materials-3329565-supplementary.pdf
